# Supplementary material for: Dimethyl fumarate and 4-octyl itaconate are anticoagulants that suppress Tissue Factor in macrophages via inhibition of Type I Interferon
Source: Nat Commun. 2023 Jun 14;14:3513. doi: 10.1038/s41467-023-39174-1 (PMC10265568; doi:10.1038/s41467-023-39174-1)
Supplement: Supplementary file 4 — Source Data [file 41467_2023_39174_MOESM4_ESM.xlsx]

## Sheet: Fig. 1a
Fig. 1a
RNA sequencing heatmap
DMF downregulates LPS-induced expression of inflammation-associated coagulation genes in BMDMs
RNA sequencing data publicly available via the Dryad Data Platform at:						https://doi.org/10.5061/dryad.6wwpzgn28				uploaded December 12, 2022
Data first published: Hooftman, A., Peace, C.G., Ryan, D.G. et al. Macrophage fumarate hydratase restrains mtRNA-mediated interferon production. Nature 615, 490–498 (2023).														https://doi.org/10.1038/s41586-023-05720-6

## Sheet: Fig. 1b
Fig. 1b
Bar chart - PCR
DMF and 4-OI inhibit LPS-induced F3 expression in BMDMs
NS	DMSO + LPS	5 μM DMF + LPS	10 μM DMF + LPS	125 μM 4-OI + LPS	250 μM 4-OI + LPS
1	4.20761	1.13445	0.951318	0.886382	0.361734		n=1
1	3.69353	2.57219	1.31403	1.41421	0.622869		n=2
1	3.91768	1.73748	2.6666	1.31859	1.09051		n=3

## Sheet: Fig. 1c
Fig. 1c
Bar chart - PCR
DMF and 4-OI inhibit LPS-induced F3 expression in PBMCs
NS	DMSO + LPS	5 μM DMF + LPS	10 μM DMF + LPS	125 μM 4-OI + LPS	250 μM 4-OI + LPS
1	3.02496	1.11342	1.89325	2.02924	0.361753		n=1
1	5.08256	0.362491	0.889014	2.01769	2.04047		n=2
1	3.49456	0.839188	0.263163	1.14678	1.59952		n=3
1	3.89744	2.80152	2.15371	0.657865	1.83998		n=4

## Sheet: Fig. 1d
Fig. 1d
Western blots
DMF and 4-OI inhibit LPS-induced TF protein in BMDMs
Lanes 1-4	n=1	NS	DMSO + LPS	10 μM DMF + LPS	250 μM 4-OI + LPS
Lanes 5-8	n=2	NS	DMSO + LPS	10 μM DMF + LPS	250 μM 4-OI + LPS
Lanes 9-12	n=3	NS	DMSO + LPS	10 μM DMF + LPS	250 μM 4-OI + LPS

## Sheet: Fig. 1e
Fig. 1e
Bar chart - densitometry
DMF and 4-OI inhibit LPS-induced TF protein in BMDMs
Lane No.	Adj. Total Band Vol. (Int)	Adj. Total Band Vol. (Int)
1	1817640	11980539		0.151716	NS	n=1
2	21027072	14528019		1.44735	DMSO + LPS
3	14508758	13767363		1.05385	10 μM DMF + LPS
4	7791894	14887808		0.523374	250 μM 4-OI + LPS
5	2826142	12242601		0.230845	NS	n=2
6	17686130	13132425		1.34675	DMSO + LPS
7	13393468	10604587		1.26299	10 μM DMF + LPS
8	7310622	9509005		0.76881	250 μM 4-OI + LPS
9	1809874	7842724		0.230771	NS	n=3
10	20679472	10020732		2.06367	DMSO + LPS
11	3830266	11930491		0.321048	10 μM DMF + LPS
12	1715274	9626627		0.17818	250 μM 4-OI + LPS
	TF	GAPDH

## Sheet: Fig. 1f
Fig. 1f
Thrombin generation assay
DMF inhibits LPS-mediated and TF-dependent thrombin generation in BMDMs
Time (mins)	NS			DMSO + LPS			5 μM DMF + LPS			10 μM DMF + LPS
0.67	0	-0.93	0	0	0	0.93	-0.93	0.93	0.46	0.93	1.84	0
1	0	-0.93	-0.93	0	0.46	1.39	0	-0.93	1.39	0.93	0.91	0
1.33	0.93	0.93	1.39	0	0.93	0.46	1.86	2.32	2.31	-0.93	1.84	0.93
1.67	0.92	0.93	2.32	1.85	0.46	-0.01	0.93	-0.47	1.37	-0.93	2.76	1.85
2	0.46	0	-1.4	0	0.46	0.46	1.85	0.92	1.37	0	1.82	0.92
2.33	1.38	0	0	-0.47	0	-0.01	-0.01	-0.01	1.36	0.93	1.35	1.85
2.67	-0.01	0.93	0.92	1.85	-0.47	-0.01	0.92	-0.01	0.89	0.93	0.88	-0.94
3	-0.47	0.93	2.78	-0.47	0	0.92	0.92	0.46	1.82	0.92	1.81	-1.86
3.33	0.45	0.92	0.45	1.39	0.92	0.46	-0.01	0.92	1.81	0.92	1.34	0.92
3.67	0.45	0	-2.79	1.38	1.85	-0.01	0.92	1.38	0.87	0	1.33	-0.01
4	0.45	-0.93	1.85	-0.94	-0.01	0.92	-0.01	-0.01	3.65	0	2.72	-0.01
4.33	-0.01	0.92	1.85	1.85	0.46	0.92	0.91	-0.01	2.71	0.92	1.78	0.92
4.67	0.45	1.85	0.91	0.92	0.92	0.91	-0.01	0.92	-0.08	1.85	3.63	1.85
5	0.91	0.92	-0.01	-0.94	0.45	0.45	0.91	0.91	1.31	-0.01	2.68	0.91
5.33	0.45	0.92	-0.01	1.84	0.45	-0.02	-0.02	-0.02	2.69	-0.01	-0.57	-0.94
5.67	0.45	-0.01	1.38	1.84	0.45	1.38	2.77	1.38	1.76	0.92	0.82	-0.01
6	0.91	-0.01	0.91	-1.41	1.84	0.91	0.91	0.91	1.28	-0.01	1.28	1.84
6.33	0.91	0.92	0.44	0.91	1.38	1.83	-0.02	0.44	1.28	-0.01	2.2	1.84
6.67	0.44	0.92	-1.41	3.23	1.37	0.9	0.9	0.91	1.27	1.85	2.19	-0.02
7	0.9	-0.01	1.84	-0.02	2.3	-0.03	1.83	0.9	2.66	0.92	1.72	3.69
7.33	0.9	-0.01	2.76	0.44	3.69	0.9	0.9	1.37	3.11	-0.01	2.64	4.61
7.67	-0.03	1.84	2.29	2.3	5.07	1.36	0.9	0.9	4.03	0.92	3.1	2.74
8	1.83	0.91	-0.03	8.75	7.38	1.36	0.89	0.46	4.94	0.91	1.81	0.92
8.33	2.28	-0.01	-0.96	10.13	11.54	12.43	0.89	0.92	0.89	0.91	1.34	1.85
8.67	-0.04	-0.01	0.9	19.39	17.56	17.05	0.89	1.38	1.82	-0.02	1.33	-0.94
9	-0.5	1.84	1.36	39.31	32.84	31.4	-0.04	-0.01	1.81	0.91	2.72	-1.86
9.33	1.35	1.84	2.75	77.36	71.82	59.68	0.89	-0.01	0.87	0.91	1.78	0.92
9.67	1.35	-0.02	0.89	142.9	151.33	106.57	0.89	0.92	3.65	-0.02	3.63	-0.01
10	0.42	2.76	0.89	227.79	265.24	173.58	0.89	0.91	2.71	0.91	2.68	-0.01
10.33	0.88	1.83	0.88	316.01	383.79	251.61	0.88	-0.02	-0.08	1.84	-0.57	0.92
10.67	0.88	-0.02	3.66	399.9	499.06	330.18	2.74	1.38	1.31	0.91	0.82	1.85
11	1.8	1.83	4.59	469.18	580.91	401.02	1.8	0.91	2.69	1.83	1.28	0.91
11.33	1.34	2.76	5.04	518.58	605.1	458.5	1.8	0.44	1.76	1.83	2.2	-0.94
11.67	0.41	3.68	3.64	537.22	607.08	491.83	1.8	0.91	1.28	0.9	2.19	-0.01
12	3.19	4.6	4.1	543.87	601.96	509.02	4.58	0.9	1.28	1.83	1.72	1.84
12.33	4.57	7.38	10.12	546.9	578.05	522.47	4.57	1.37	1.27	0.9	2.64	1.84
12.67	1.78	8.3	17.99	527.53	539.78	523.14	9.2	0.9	2.66	0.9	3.1	-0.02
13	1.31	12.93	34.66	508.78	498.66	508.82	16.6	0.91	3.11	2.75	2.19	3.69
13.33	4.09	28.69	74.09	487.76	430.49	493.07	27.71	0.9	4.03	2.75	3.1	4.61
13.67	5	58.38	146.13	436.27	415.86	464.33	62.96	0.9	4.94	2.74	4.01	2.74
14	5.92	123.45	241.28	393.53	408.05	428.53	133.57	0.89	2.66	3.67	8.63	22.18
14.33	8.69	221.35	344.53	370.48	347.44	393.03	233.3	3.21	3.11	4.59	20.67	44.42
14.67	15.63	332.08	436.55	348.69	319.21	362.89	343.95	4.6	4.94	5.51	80.51	117.78
15	33.69	435.46	506.6	305.72	283.72	332.58	439.68	2.73	10.49	5.51	207.8	257.53
15.33	76.83	512.86	548.61	265.72	267.73	302.76	509.25	5.97	47.58	12.92	335.45	431.04
15.67	157.24	562.98	566.07	255.34	244.05	275.29	558.02	10.13	156.23	27.76	402.95	586.03
16	266.86	578.36	573.77	247.18	199.44	260.02	566.41	15.68	295.8	55.6	402.71	682.95
16.33	385.21	585.16	570.46	211.09	205.36	245.93	565.97	30.96	385.06	115.08	362.25	703.46
16.67	489.25	572.04	543.44	170.64	184.81	209.16	562.99	80.61	404.95	205.5	309.09	698.63
17	566.81	533.34	501.49	188.03	178.68	187.66	530.73	188.04	370.68	308.63	257.96	663.83
17.33	605.37	490.54	466.11	187.39	189.81	160.94	483.14	345.04	316.23	405.21	208.02	609.38
17.67	620.59	449.24	428.62	157.63	149.08	171.49	440.06	503.08	262.33	486.99	163.05	565.23
18	626.92	410.56	383.99	141.18	158.15	159.66	406.65	619.95	211.98	538.65	136.51	511.05
18.33	603.53	360.46	353.97	120.11	139.67	137.83	363.59	674.44	157.44	550.82	114.94	463.68
18.67	572.36	319.29	324.05	92.46	82.58	137.08	322.54	678.95	128.85	564.11	98.96	421.48
19	531.58	302.98	285.43	124.01	103.93	101.27	293.1	657.01	115.75	570.15	84.32	385.96
19.33	483.13	277.61	268.28	149.51	110.62	100.73	263.33	616.33	93.96	544.09	68.62	346.64
19.67	445.86	236.24	235.06	105.92	83.66	115.98	238.06	563.29	81.78	501.92	53.77	311.69
20	404.19	227.57	213.04	76.64	97.49	77.47	220.52	504.3	65.64	463.94	43.84	295.26
20.33	368.9	209.87	199.89	47.25	87.02	68.55	195.55	461.24	53.36	431.4	38.38	270.16
20.67	331.22	173.28	165.4	59.04	60.71	77.11	171.86	417.96	44.47	388.25	27.86	254.38
21	299.28	157.18	162.3	80.41	61.84	93.55	152.63	368.6	36.05	358.44	25.81	225.6
21.33	273.85	146.33	169.66	39.86	85.22	96.47	135.43	340.18	31.57	327.32	22.33	175.51
21.67	240.38	134.81	142.6	41.7	63.38	44.08	161.17	313.93	23.11	282.33	15.28	168.15
22	245.3	129.27	108.19	54.08	39.34	10.26	112.79	284.11	16.63	252.64	16.25	193.09
22.33	235.75	104.85	119.41	59.99	42.64	33.68	52.25	255.66	15.12	240.29	13.71	175.64
22.67	190.02	118.84	129.43	41.3	51.16	64.89	120.42	223.63	15.6	219.12	5.11	126.48
23	167.31	65.32	84.98	22.16	86.98	53.83	109.74	183.31	13.58	201.16	4.6	135.79
23.33	161.05	84.47	76.23	22.4	24.23	47.18	66.99	181.38	6.58	176.56	7.17	134.4
23.67	162.03	147.64	66.72	38.6	-2.53	33.94	67.65	206.59	2.08	147.56	4.17	104.85
24	125.95	68.75	69.15	75.08	37.31	17.71	63.33	173.45	5.09	132.71	2.63	124.11
24.33	115.69	33.68	80.33	68.8	47.39	11.99	58.58	154.09	7.09	142.12	0.05	122.27
24.67	117.45	86.93	39.78	3.12	46.9	75.24	52.15	156.76	1.07	151.48	2.57	72.46
25	84.15	89.22	68.14	-19.38	53.8	1.7	45.29	118.39	1.58	97.89	5.68	67.35
25.33	94.15	14.54	55.19	18.17	13.2	47.18	55.21	108.42	4.6	96.52	1.67	95.39
25.67	105.24	25.89	51.21	10.91	-3.37	33.94	66.86	109.07	1.58	95.58	-0.45	76.42
26	69.28	59.77	52.28	41.07	27.21	17.71	11.16	100.28	-0.42	67.07	-2.48	47.71
26.33	63.92	45.14	28.37	62.68	20.71	11.99	32.37	75.85	-1.41	76.74	-0.84	39
26.67	69.02	28.44	29.19	30.63	41.39	75.24	37.94	57.7	0.62	74.11	-3.4	58.64
27	64.21	34.4	49.41	-29.14	37.02	1.7	-3.62	74.18	0.12	62.04	-6.96	85.92
27.33	51.65	52.12	37.82	-33.93	11.79	-35.42	29.12	74.58	-2.39	64.74	0.68	67.84
27.67	82.22	44.68	-0.09	59.9	4.52	37.39	52.67	60.7	-0.05	31.43	3.24	36.91
28	51.24	11.77	30.59	68.41	45.14	25.47	53.24	57.68	-3.11	47.18	-0.82	52.6
28.33	14.38	31.63	15.51	16.84	23.01	38.89	14.23	57.17	-0.52	100.78	-4.91	63.3
28.67	53.23	49.59	26.17	-36.79	13.59	40.31	-1.39	40.13	1.55	67.43	-2.81	31.05
29	46.72	4.1	40.1	-40.69	-0.24	28.31	-3.38	41.66	1.04	7.7	2.86	18.65
29.33	28.47	22.3	10.42	27.8	-25.85	-7.34	32.81	51.43	-6.67	39.37	-1.73	16.26
29.67	46	16.16	7.71	10.27	19.22	-13.83	52.91	34.77	-5.61	43.13	-5.35	24.4
30	23.64	4.32	18.13	0.84	10.07	5.86	-19.38	27.22	2.15	8.05	-0.18	19.32
30.33	8.71	-23.88	17.55	8.87	41.98	43.73	-19.34	46.43	1.64	54	-1.19	43.82
30.67	21.62	26.88	20.2	27.21	17.09	32.27	23.29	33.6	-3	34.21	-1.67	43.97
31	-6.94	60.93	12.22	39.49	-10.02	-0.88	5.06	-3	-0.91	30.63	-0.64	-3.93
31.33	31.28	-16.02	3.66	13.75	31.03	-13.1	-13.23	29	2.21	8.28	-3.78	23.42
31.67	47.07	-3.73	11.36	-5.71	13.88	23.76	-0.91	32.54	1.18	-22.14	-1.11	26.26
32	-2.44	37.56	14.95	-10.83	14.38	31.95	21.81	14.47	-2.44	35.06	-1.62	-6.41
32.33	1.49	43.82	-2.2	-11.81	-13.44	-19.2	36.49	25.49	-3.98	43.35	-3.17	-20.13
32.67	29.77	2.56	24.09	12.94	3.33	-27.94	7.57	38.72	-3.43	-16.14	-1.02	44.06
33	8.12	25.69	20.74	19.9	36.63	-10.42	-15.29	33.74	-0.3	10.8	-0.03	83.63
33.33	-6.66	40.5	1.07	10.69	-20.21	29.52	18.34	16.91	2.32	48.1	0.53	-8.97
33.67	24.13	-30.99	26.99	0.22	-12.21	62.9	-17.38	-21.98	-1.32	-7.92	0.09	-45.85
34	15.43	-37.37	1	-46.45	39.78	6.38	-19.44	-7.1	-3.38	19.45	-3.11	40.04
34.33	2.89	32.27	-8.58	3.14	11.45	-48.64	16.33	41.78	-0.24	65.86	-3.07	-35.95
34.67	3.57	62.36	-0.12	17.28	-29.66	-21.37	12.37	17.79	-2.31	-5.83	-1.45	-32.73
35	-1.42	28.45	0.26	4.68	16.92	36.45	38.09	5.37	-3.33	-29.17	-1.54	20.99
35.33	12.13	-12.15	10.43	41.04	19.26	18.78	12.58	2.37	0.87	4.84	-1.95	27.32
35.67	-8.92	-7.84	9.91	10.53	-20.43	-2.18	-8.79	-18.62	-1.74	28.41	-1.9	-0.95
36	-32.51	50.81	13.95	-29.72	-28.54	12.77	34.68	2.59	-0.15	50.07	0.14	24.98
36.33	4.37	46.41	25.12	-12.96	25.15	-10.33	-6.64	31.64	0.91	13.64	0.19	5.67
36.67	39.67	-18.81	4.24	28.74	28.34	-15.13	-30.51	5.55	-3.27	2.96	-1.39	35.75
37	12.82	-5.65	-30.79	-14.77	17.16	-13.32	15.29	-1.59	-2.2	-1.41	-2.42	-36.43
37.33	-10.99	16.34	-16.45	-17.73	27.03	32	-43.45	11.02	0.45	-23.11	-4.99	-39.96
37.67	-28.18	20.85	5.89	72.12	-15.31	-6.71	-8.52	7.92	2.03	40.3	-1.31	28.87
38	17.57	9.88	-11.66	-1.81	-0.76	-8.15	17.53	-10	-1.12	22.63	2.93	-23.38
38.33	2.62	21.15	28.46	-12.96	38.47	47.95	-15.1	-10.18	-2.16	-36.47	-1.81	6.48
38.67	-21.17	7.75	44.65	28.74	-8.05	5.73	44.62	1.64	-0.02	16.38	-4.98	-20.04
39	14.42	-14.54	-15.59	-14.77	-21.27	0.58	42.6	31.3	-2.12	20.74	-3.88	20.36
39.33	1.72	1.15	-29.9	-17.73	33.92	13.34	9.5	28.35	-2.64	27.77	-0.69	77.74
39.67	10.88	16.93	12.64	72.12	4.16	-8.93	-8.43	-1.44	-1.56	9.87	1.44	24.34
40	51.4	-25.75	16.86	-1.81	-38.9	-2.29	-24.14	-16.46	-1.01	-21.29	4.03	14.51
40.33	16.99	5.84	5.03	-69.55	-14.49	65.04	-17.34	0.27	-1	3.31	-2.5	-13.21
40.67	-52.84	28.19	38.24	33.71	-0.51	-26.64	-10.55	-15.61	-1.51	1.11	-1.9	-54.73
41	4.22	10.47	1.13	13.13	-2.29	-79	28.07	6.89	0.1	-19.03	0.82	-40.7
41.33	-3.25	30.95	-13.7	-15.21	60.19	17.01	16.69	5.05	-0.95	32.87	-0.81	49.99
41.67	-47.54	-16.94	30.45	53.67	48.86	22.46	-8.19	8.59	-1.99	28.11	0.3	18.14
42	-20.69	8.36	8.96	53.43	-22.31	3.65	10.18	10.7	-0.91	-30.51	-4.05	-55.19
42.33	57.57	5.96	-35.99	-40.89	-18.78	-17.75	-15.04	-17.9	0.17	24.05	-4.62	61.88
42.67	30.3	3.83	-11.99	-54.1	-15.92	4.8	10.47	-15.79	-0.89	49.28	-2.38	36.67
43	2.58	26.92	-2.18	15.34	-5.41	43.6	3.41	34.15	1.27	-14.71	1	-9.1
43.33	1.46	20.25	-6	56	13.82	45.6	-38.17	10.46	0.21	-26.21	-0.07	49.1
43.67	-53.13	-5.44	16.05	-45	24.54	-7.01	17.66	-14.29	-5.66	12.87	-2.92	-30.92
44	-13.67	-38.11	13.88	-74.68	-7.54	-29.81	52.85	0.59	-2.95	8.34	-0.16	-23.6
44.33	6.76	-12.38	-17.32	70.72	-22.28	-10.05	34.57	-21.63	-2.4	-3.17	-0.12	16.61
44.67	1.82	8.64	-8.67	26.36	-23.28	-29.02	-10.29	-16.35	0.3	36.5	2.06	51.22
45	15.72	41.69	37.4	-2.69	16.25	21.14	-36.36	40.41	3.53	20.07	-0.59	17.12
45.33	15.84	34.75	5.48	-9.61	71.66	12.85	35.34	12.2	-1.83	4	-5.5	-65.15
45.67	17.63	-50.17	-3.56	-3.76	-15.66	-3.34	-3.13	-7.76	-1.27	-10.13	-0.56	63.95
46	19.54	-2.88	26.62	-10.55	-36.64	-0.91	-26.96	22.55	-0.19	1.73	-0.52	59.82
46.33	-10.86	61.07	-18.14	-30.38	20.5	-8.21	59.85	-6.84	-1.78	36.98	0.11	-39.29
46.67	-27.09	25.9	-30.88	90.06	-0.76	-12.74	1.94	-12.66	-0.14	-14.87	-2.68	-77.25
47	25.23	-26.86	9.53	31.41	42.53	13.1	-14.92	47.42	-2.3	-14.86	-2.23	7.38
47.33	7.46	-19.7	23.55	-69.51	64.43	45.96	19.25	-6.84	-2.27	23.24	-2.13	53.14
47.67	-42.8	18.74	30.24	-5.22	-15.65	-5.61	-5.11	-69.1	10.2	28.07	-0.9	-54.73
48	-19.74	9.27	7.57	31.04	-31.13	-15.63	-12.43	6.16	-3.37	18.75	-1.48	27.59
48.33	12.16	26.33	-4.03	28.92	-7.4	-4.21	-0.06	12.99	-12.01	26.12	-2.65	90.59
48.67	-24.37	-10.09	8.14	8.66	-21.04	42.11	-2.51	4.38	-0.03	-36.67	2.35	0.14
49	29.62	19.4	-0.22	-31.69	-8.64	25.2	-14.82	33.49	1.08	-5.23	-4.84	29.16
49.33	42.13	14.28	-5.49	-23.85	4.37	-31.02	5.1	-0.62	-2.18	18.82	-3.63	4.39
49.67	-33.28	-5.13	-7.11	89.61	64.27	-15.41	-2.37	-5.31	-5.42	14.37	5.24	-52.62
50	30.59	24.39	40.57	58.43	17.23	12.98	12.85	22.56	-1.04	41.22	1.84	63.17
50.33	43.09	-24.9	27.92	-90.04	-62.15	-13.69	25.38	-31.5	0.07	-12.62	-8.6	54.76
50.67	-15.43	-12.53	-23.92	6.66	-4.63	-3.91	-4.66	-51.26	-1.01	-49.38	-1.38	-19.84
51	-34.05	42.14	18.26	80.12	17.22	52.33	23.46	20.8	2.29	-0.23	3.1	70.52
51.33	-12.61	7.31	-19.49	-27.56	36.78	34.05	8.14	42.54	-2.09	39.07	-2.35	27.11
51.67	36.39	-30.08	-22.79	-54.07	19.63	-28.65	3.28	13.99	-4.8	-10.12	-2.38	-67.66
52	39.31	12.48	8.34	27.57	-33.99	-19.86	-25	24.83	-1.48	17.3	0.92	28.35
52.33	-14.08	32.64	27.8	28.79	-31.86	23.04	-12.08	-20.78	0.72	47.27	-0.76	41.34
52.67	-2.15	-5.05	2.18	-44.78	35.18	2.41	31.68	-39.2	-0.36	-17.66	-2.95	6.92
53	-34.72	38.43	-31.66	-7.55	10.96	-13.05	-14.69	-5.69	-11.89	17.74	-0.15	-10.91
53.33	10.24	33.05	22.47	44.1	23.05	19.76	32.54	-1.92	-4.14	47.9	-2.87	-6.22
53.67	18.7	-30.63	83.38	25.24	18.86	81.3	29.79	-11.32	9.1	-17.8	1.08	7.19
54	5.95	10.46	11.83	-21.54	7.95	-6.6	1.24	23.92	1.93	15.47	0.46	21.39
54.33	61.52	2.73	-54.24	-30.65	-4.05	-51.37	6.52	43.69	-5.24	7.68	-5.13	49.15
54.67	-20.89	15.82	-23.23	53.11	6.51	43.37	-27.96	-6.84	-0.24	-10.15	-2.32	-24.36
55	-14.42	-10.1	-12.81	66.87	-1.81	10.88	-14.6	28.68	4.2	15.55	1.2	-38.25
55.33	13.77	-33.4	37.71	-21.98	-21.03	37.26	39.08	3	-3.54	18.33	2.84	27.02
55.67	-41.49	18.41	49.64	-19.61	51.68	34.22	47.44	-27.77	-7.94	10.57	-6.29	75.23
56	35.66	31.6	-11.89	-6.18	10.7	-45.23	15.34	23.59	-0.71	5.5	-2.16	52.28
56.33	63.45	26.56	-23.39	-9.62	-37.65	-35.07	-14.65	2.64	5.96	5.49	4.18	29.44
56.67	-4.46	21.56	52.96	2.17	32.54	-35.94	-14.59	-25.35	1.52	26.74	-2.14	-39.19
57	-30.69	0.46	7.98	44.63	-5.76	86.85	10.17	4.58	-5.14	-4.95	0.1	-19.55
57.33	15.04	-15.39	-1.06	21.61	-64.61	40.35	-14.57	26.3	-2.89	21.88	-2.11	4.8
57.67	47.9	35.27	44.97	-76.25	44.93	-44.74	16.08	-22.23	-1.75	48.14	-2.75	0.55
58	-10.52	8.51	-2.5	15.91	44.49	7.93	32.67	-25.75	-2.28	-34.27	-2.73	35.27
58.33	26.46	-12.77	14.86	110.28	23.37	-3.03	-36.86	19.76	-1.71	-2.11	-1.48	-79.28
58.67	50.95	0.61	19.54	36.32	54.07	35	-47.94	-2.79	0.54	-10.18	2.55	16.38
59	0	-1.99	-28.05	-54.39	23.13	-7.41	19.21	15.26	2.8	14.17	0.25	128.23
59.33		0.68	17.03	12.2	-0.41	-45.53	41.68	21.35	-5.04	49.12	-7.75	38
59.67	14.01	-4.65	14.17	90.27	-48.06	51.58	-14.45	68.15	-8.85	-21.03	-0.65	-8.88
60	26.5	0	0	-4.07	-20.71	0	0	-40.86	0	0	2.89	0
60.33	-29.13			0	0		0	-64.46			-6.53
	n=1	n=2	n=3	n=1	n=2	n=3	n=1	n=2	n=3	n=1	n=2	n=3

## Sheet: Fig. 1g
Fig. 1g
Thrombin generation assay
4-OI inhibits LPS-mediated and TF-dependent thrombin generation in BMDMs
Time (mins)	NS			DMSO + LPS			125 μM 4-OI + LPS			250 μM 4-OI + LPS
0.67	0	-0.93	0	0	0	0.93	1.84	2.78	5.55	0.93	1.39	-0.46
1	0	-0.93	-0.93	0	0.46	1.39	2.31	1.84	1.84	0.93	0.92	0.46
1.33	0.93	0.93	1.39	0	0.93	0.46	2.3	0.92	1.83	2.78	0	1.85
1.67	0.92	0.93	2.32	1.85	0.46	-0.01	1.36	0.91	2.75	2.32	1.39	-0.47
2	0.46	0	-1.4	0	0.46	0.46	2.29	1.84	1.81	0	0.46	0
2.33	1.38	0	0	-0.47	0	-0.01	1.81	2.29	1.34	-2.78	-0.01	1.85
2.67	-0.01	0.93	0.92	1.85	-0.47	-0.01	1.81	1.36	1.34	1.85	-0.01	-0.01
3	-0.47	0.93	2.78	-0.47	0	0.92	1.33	2.28	1.79	2.32	0.46	2.31
3.33	0.45	0.92	0.45	1.39	0.92	0.46	1.33	1.81	2.71	1.85	0.92	0.91
3.67	0.45	0	-2.79	1.38	1.85	-0.01	1.79	1.8	2.7	0	0.92	-2.33
4	0.45	-0.93	1.85	-0.94	-0.01	0.92	1.32	2.26	1.76	0.93	0.45	1.38
4.33	-0.01	0.92	1.85	1.85	0.46	0.92	2.24	1.78	1.76	-0.46	-0.01	0.45
4.67	0.45	1.85	0.91	0.92	0.92	0.91	1.3	0.85	2.21	0.93	0.45	-0.01
5	0.91	0.92	-0.01	-0.94	0.45	0.45	0.83	1.31	1.74	0.93	1.38	2.3
5.33	0.45	0.92	-0.01	1.84	0.45	-0.02	1.76	2.7	1.73	0.93	1.37	0.45
5.67	0.45	-0.01	1.38	1.84	0.45	1.38	2.21	1.76	2.19	0.93	-0.02	0.91
6	0.91	-0.01	0.91	-1.41	1.84	0.91	1.74	1.75	2.18	1.39	0.91	1.37
6.33	0.91	0.92	0.44	0.91	1.38	1.83	1.73	2.21	1.71	1.39	1.83	-0.49
6.67	0.44	0.92	-1.41	3.23	1.37	0.9	2.19	2.2	2.17	-2.78	1.37	2.29
7	0.9	-0.01	1.84	-0.02	2.3	-0.03	2.65	2.66	2.16	2.78	0.9	0.9
7.33	0.9	-0.01	2.76	0.44	3.69	0.9	2.17	4.5	2.15	1.39	1.36	1.36
7.67	-0.03	1.84	2.29	2.3	5.07	1.36	1.24	1.8	3.07	1.85	0.92	1.82
8	1.83	0.91	-0.03	8.75	7.38	1.36	2.16	2.26	3.06	1.39	0.45	1.82
8.33	2.28	-0.01	-0.96	10.13	11.54	12.43	3.08	1.78	3.04	0.93	-0.01	1.35
8.67	-0.04	-0.01	0.9	19.39	17.56	17.05	3.53	0.85	4.89	0.46	0.45	2.27
9	-0.5	1.84	1.36	39.31	32.84	31.4	3.52	1.31	1.73	2.32	1.38	0.45
9.33	1.35	1.84	2.75	77.36	71.82	59.68	5.36	2.7	2.19	2.32	1.37	0.91
9.67	1.35	-0.02	0.89	142.9	151.33	106.57	13.23	1.76	2.18	3.71	-0.02	1.37
10	0.42	2.76	0.89	227.79	265.24	173.58	33.6	1.75	1.71	3.25	0.91	-0.49
10.33	0.88	1.83	0.88	316.01	383.79	251.61	93.44	2.21	2.17	3.71	1.83	2.29
10.67	0.88	-0.02	3.66	399.9	499.06	330.18	197.97	2.2	2.16	7.42	1.37	0.9
11	1.8	1.83	4.59	469.18	580.91	401.02	302.29	2.66	1.71	9.74	0.9	-0.49
11.33	1.34	2.76	5.04	518.58	605.1	458.5	370.17	1.31	4.89	21.8	1.38	2.27
11.67	0.41	3.68	3.64	537.22	607.08	491.83	384.39	2.7	1.62	37.13	1.37	6.44
12	3.19	4.6	4.1	543.87	601.96	509.02	356.66	1.76	6.25	80.35	-0.02	5.04
12.33	4.57	7.38	10.12	546.9	578.05	522.47	310.17	7.73	41.51	161.41	2.75	9.2
12.67	1.78	8.3	17.99	527.53	539.78	523.14	261	32.3	127.37	266.74	4.6	14.75
13	1.31	12.93	34.66	508.78	498.66	508.82	207.74	124.2	246.84	373.04	7.83	24
13.33	4.09	28.69	74.09	487.76	430.49	493.07	158.75	261.83	344.81	465.17	12.92	51.82
13.67	5	58.38	146.13	436.27	415.86	464.33	132.12	365.93	391.78	537.44	27.74	109.85
14	5.92	123.45	241.28	393.53	408.05	428.53	115.05	397.06	381.57	573.06	77.84	202.47
14.33	8.69	221.35	344.53	370.48	347.44	393.03	91.73	370.45	340.01	586.64	199.22	311.93
14.67	15.63	332.08	436.55	348.69	319.21	362.89	75.65	325.16	291	590.28	372.16	412.93
15	33.69	435.46	506.6	305.72	283.72	332.58	66.32	273.8	240.25	576.75	539.93	496.29
15.33	76.83	512.86	548.61	265.72	267.73	302.76	49.08	224.55	184.84	545.17	651.15	557.62
15.67	157.24	562.98	566.07	255.34	244.05	275.29	40.67	186.08	148.16	506.29	669.37	578.03
16	266.86	578.36	573.77	247.18	199.44	260.02	34.19	140.86	129.37	467.43	655.79	584.85
16.33	385.21	585.16	570.46	211.09	205.36	245.93	25.73	114.72	105.66	425	635.92	585.17
16.67	489.25	572.04	543.44	170.64	184.81	209.16	21.73	104.83	89.14	383.8	582.19	558.2
17	566.81	533.34	501.49	188.03	178.68	187.66	15.73	86.89	73.48	350.92	523.45	522.21
17.33	605.37	490.54	466.11	187.39	189.81	160.94	11.72	73.24	58.25	330.6	474.32	484.93
17.67	620.59	449.24	428.62	157.63	149.08	171.49	11.71	60.99	49.85	298.24	433.98	445.24
18	626.92	410.56	383.99	141.18	158.15	159.66	11.2	49.19	38.43	265.82	384.39	399.47
18.33	603.53	360.46	353.97	120.11	139.67	137.83	6.68	43.27	30.48	256.08	347.16	366.8
18.67	572.36	319.29	324.05	92.46	82.58	137.08	6.18	36.81	28.47	217.02	325.9	331.75
19	531.58	302.98	285.43	124.01	103.93	101.27	3.66	22.41	23.95	195.22	288.85	294.7
19.33	483.13	277.61	268.28	149.51	110.62	100.73	0.65	22.91	18.43	212.75	261.65	270.01
19.67	445.86	236.24	235.06	105.92	83.66	115.98	8.2	24.37	9.41	177.31	241.7	246.68
20	404.19	227.57	213.04	76.64	97.49	77.47	5.17	14.39	10.41	151.4	224.79	231.81
20.33	368.9	209.87	199.89	47.25	87.02	68.55	-1.88	12.38	11.4	137.85	194.42	198.6
20.67	331.22	173.28	165.4	59.04	60.71	77.11	-0.35	11.85	7.88	135.76	186.31	187.65
21	299.28	157.18	162.3	80.41	61.84	93.55	-0.34	9.35	5.85	149.38	173.09	172.2
21.33	273.85	146.33	169.66	39.86	85.22	96.47	-2.85	7.83	2.33	116.66	135.57	145.64
21.67	240.38	134.81	142.6	41.7	63.38	44.08	0.2	4.32	3.85	93	135.76	141.93
22	245.3	129.27	108.19	54.08	39.34	10.26	2.74	3.82	0.33	116.24	142.04	122.06
22.33	235.75	104.85	119.41	59.99	42.64	33.68	-0.29	3.83	0.85	121.52	121.34	103.26
22.67	190.02	118.84	129.43	41.3	51.16	64.89	-0.28	4.35	1.87	84.89	97.78	121.13
23	167.31	65.32	84.98	22.16	86.98	53.83	-2.8	6.84	0.86	81.62	100.1	106.32
23.33	161.05	84.47	76.23	22.4	24.23	47.18	-0.75	2.3	-1.16	91.11	109.86	78.62
23.67	162.03	147.64	66.72	38.6	-2.53	33.94	2.81	-4.74	-3.16	76.47	116.32	75.65
24	125.95	68.75	69.15	75.08	37.31	17.71	0.79	-0.69	2.43	63.13	64.95	85.42
24.33	115.69	33.68	80.33	68.8	47.39	11.99	-0.22	3.89	0.92	54.17	61.38	87.87
24.67	117.45	86.93	39.78	3.12	46.9	75.24	-1.23	1.34	-2.12	42.5	80.31	41.02
25	84.15	89.22	68.14	-19.38	53.8	1.7	0.83	1.34	-1.09	63.6	39.8	42.25
25.33	94.15	14.54	55.19	18.17	13.2	47.18	-1.21	-1.15	-2.6	70.51	48.08	71.69
25.67	105.24	25.89	51.21	10.91	-3.37	33.94	-3.23	-2.16	3.53	39.77	36.03	62.77
26	69.28	59.77	52.28	41.07	27.21	17.71	-1.68	1.89	2	48.33	61.35	41.17
26.33	63.92	45.14	28.37	62.68	20.71	11.99	-0.13	-4.69	-7.67	58.18	67.19	51.56
26.67	69.02	28.44	29.19	30.63	41.39	75.24	3.98	-5.17	-2.54	52.26	19.27	38.67
27	64.21	34.4	49.41	-29.14	37.02	1.7	-2.17	3.47	-1	36.81	42.94	17.41
27.33	51.65	52.12	37.82	-33.93	11.79	-35.42	-4.7	0.94	-3.02	53.06	47.18	8.4
27.67	82.22	44.68	-0.09	59.9	4.52	37.39	4.03	1.48	-3.5	58.31	28.59	24.23
28	51.24	11.77	30.59	68.41	45.14	25.47	0.44	-1.06	0.1	43.15	20.93	33.45
28.33	14.38	31.63	15.51	16.84	23.01	38.89	-4.68	-5.65	0.1	32.73	38.33	15.32
28.67	53.23	49.59	26.17	-36.79	13.59	40.31	-1.57	-2.56	-4.5	15.45	-7.01	17.97
29	46.72	4.1	40.1	-40.69	-0.24	28.31	-1.05	0	-1.91	35.72	24.93	37.93
29.33	28.47	22.3	10.42	27.8	-25.85	-7.34	-0.51	1.03	-2.4	58.47	48.5	24.11
29.67	46	16.16	7.71	10.27	19.22	-13.83	3.11	-1.51	-2.38	35.28	2.37	10.24
30	23.64	4.32	18.13	0.84	10.07	5.86	-1.02	-4.06	0.73	38.39	30.79	17.42
30.33	8.71	-23.88	17.55	8.87	41.98	43.73	-4.61	-1.99	-0.82	17.05	-2.45	23.63
30.67	21.62	26.88	20.2	27.21	17.09	32.27	-2.01	-0.43	-2.35	38.34	-11.58	0.55
31	-6.94	60.93	12.22	39.49	-10.02	-0.88	-0.43	0.09	-0.78	44.89	25.24	-12.72
31.33	31.28	-16.02	3.66	13.75	31.03	-13.1	-1.46	-0.93	-2.31	2.71	34.82	19.39
31.67	47.07	-3.73	11.36	-5.71	13.88	23.76	1.67	0.12	-0.74	47.15	11.36	15.42
32	-2.44	37.56	14.95	-10.83	14.38	31.95	1.67	0.66	0.31	59.68	20.18	12.2
32.33	1.49	43.82	-2.2	-11.81	-13.44	-19.2	-1.43	-5.45	-0.56	30.52	8.04	-20.32
32.67	29.77	2.56	24.09	12.94	3.33	-27.94	-1.93	1.68	3.62	5.14	-5.04	-17.93
33	8.12	25.69	20.74	19.9	36.63	-10.42	-1.39	4.23	-3.15	6.74	20.47	25.74
33.33	-6.66	40.5	1.07	10.69	-20.21	29.52	-0.34	-3.43	-6.26	49.54	4.97	31.18
33.67	24.13	-30.99	26.99	0.22	-12.21	62.9	0.2	-2.39	-1.54	36.41	9.71	-0.11
34	15.43	-37.37	1	-46.45	39.78	6.38	0.21	-0.81	0.57	0.41	0.04	-18.74
34.33	2.89	32.27	-8.58	3.14	11.45	-48.64	-1.34	2.27	1.64	41.81	10.23	-5.85
34.67	3.57	62.36	-0.12	17.28	-29.66	-21.37	0.76	0.22	-3.6	48.27	37.47	-7.09
35	-1.42	28.45	0.26	4.68	16.92	36.45	-3.41	-3.86	-4.63	26	-4.33	12.35
35.33	12.13	-12.15	10.43	41.04	19.26	18.78	-2.33	-2.33	3.27	0.22	-18.5	18.12
35.67	-8.92	-7.84	9.91	10.53	-20.43	-2.18	2.92	4.93	1.18	2.55	12.19	7.21
36	-32.51	50.81	13.95	-29.72	-28.54	12.77	-0.75	2.34	-5.64	56.44	7.08	-15.76
36.33	4.37	46.41	25.12	-12.96	25.15	-10.33	-2.83	-6.48	-3.52	37.64	-12.9	7.84
36.67	39.67	-18.81	4.24	28.74	28.34	-15.13	0.87	-2.78	1.24	44.83	-20.16	20.25
37	12.82	-5.65	-30.79	-14.77	17.16	-13.32	-1.75	-0.17	-2.42	10.03	2.11	-13.98
37.33	-10.99	16.34	-16.45	-17.73	27.03	32	-4.89	1.65	-2.39	9.03	0.89	-11.92
37.67	-28.18	20.85	5.89	72.12	-15.31	-6.71	0.4	0.04	-0.8	24.81	51.49	-8.66
38	17.57	9.88	-11.66	-1.81	-0.76	-8.15	2	1.63	-1.33	1.39	7.7	28.13
38.33	2.62	21.15	28.46	-12.96	38.47	47.95	-0.63	3.26	-5.02	40.42	-21.15	12.17
38.67	-21.17	7.75	44.65	28.74	-8.05	5.73	-1.15	-2.56	-1.26	39.89	12.82	11.34
39	14.42	-14.54	-15.59	-14.77	-21.27	0.58	-1.66	-2.03	2.98	39.23	21.11	10.3
39.33	1.72	1.15	-29.9	-17.73	33.92	13.34	-1.64	-2.01	-3.38	10.04	-25.72	-21.53
39.67	10.88	16.93	12.64	72.12	4.16	-8.93	0.49	-2.48	-4.93	-3.9	-39.02	5.22
40	51.4	-25.75	16.86	-1.81	-38.9	-2.29	-0.02	1.77	-1.73	36.02	-1.89	32.73
40.33	16.99	5.84	5.03	-69.55	-14.49	65.04	-1.6	0.16	2	40.92	0.5	3.25
40.67	-52.84	28.19	38.24	33.71	-0.51	-26.64	-1.05	2.29	3.63	22.51	15.24	-16.24
41	4.22	10.47	1.13	13.13	-2.29	-79	-1.57	-1.97	-1.7	21.27	-8.15	5.99
41.33	-3.25	30.95	-13.7	-15.21	60.19	17.01	-1.02	-6.71	-7.02	11.5	-25.7	-0.11
41.67	-47.54	-16.94	30.45	53.67	48.86	22.46	-1	-1.88	-2.19	8.05	-5.56	-12.99
42	-20.69	8.36	8.96	53.43	-22.31	3.65	0.62	0.79	1.03	22.36	-9.72	-7.3
42.33	57.57	5.96	-35.99	-40.89	-18.78	-17.75	0.62	-0.28	-1.09	18.01	25.57	40.07
42.67	30.3	3.83	-11.99	-54.1	-15.92	4.8	-1.5	-1.33	-4.82	43.46	-8.16	22.99
43	2.58	26.92	-2.18	15.34	-5.41	43.6	-1.48	0.82	-0.48	61.61	-10.96	-47.56
43.33	1.46	20.25	-6	56	13.82	45.6	-1.46	2.45	2.72	16.54	43.12	-13.52
43.67	-53.13	-5.44	16.05	-45	24.54	-7.01	-1.44	-2.34	1.1	17.19	10.35	32.87
44	-13.67	-38.11	13.88	-74.68	-7.54	-29.81	3.4	-1.28	-2.62	25.47	-40.35	33.18
44.33	6.76	-12.38	-17.32	70.72	-22.28	-10.05	-0.36	1.4	-3.67	74.65	-21.79	-7.63
44.67	1.82	8.64	-8.67	26.36	-23.28	-29.02	-4.63	-1.77	-3.67	67.63	-12.04	-39.72
45	15.72	41.69	37.4	-2.69	16.25	21.14	0.77	-1.77	-5.79	-0.44	3.79	34.74
45.33	15.84	34.75	5.48	-9.61	71.66	12.85	-1.37	-0.71	1.8	3.64	18.77	52.74
45.67	17.63	-50.17	-3.56	-3.76	-15.66	-3.34	0.81	-1.76	-0.91	27.52	-0.48	-21.22
46	19.54	-2.88	26.62	-10.55	-36.64	-0.91	0.27	-1.17	-3.04	7.08	-11.43	-21.46
46.33	-10.86	61.07	-18.14	-30.38	20.5	-8.21	-2.95	-0.1	4.02	-4.77	19.1	11.55
46.67	-27.09	25.9	-30.88	90.06	-0.76	-12.74	0.31	-2.8	-2.48	-8.11	30.38	10.22
47	25.23	-26.86	9.53	31.41	42.53	13.1	-0.21	0.5	-7.88	50.84	-5.28	13.12
47.33	7.46	-19.7	23.55	-69.51	64.43	45.96	-2.91	0.51	-2.42	74.83	-15.39	-20.41
47.67	-42.8	18.74	30.24	-5.22	-15.65	-5.61	0.37	-3.27	3.02	0.72	-33.01	0.89
48	-19.74	9.27	7.57	31.04	-31.13	-15.63	0.92	0.02	1.93	29.43	4.5	44.1
48.33	12.16	26.33	-4.03	28.92	-7.4	-4.21	0.4	-2.72	-2.39	8.46	35.96	-5.67
48.67	-24.37	-10.09	8.14	8.66	-21.04	42.11	-1.22	-2.18	-2.91	17.86	11.25	14.88
49	29.62	19.4	-0.22	-31.69	-8.64	25.2	-3.39	-0.51	-1.81	65.79	-23.84	4.99
49.33	42.13	14.28	-5.49	-23.85	4.37	-31.02	-2.28	-1.57	-0.71	55.6	3.95	-28.69
49.67	-33.28	-5.13	-7.11	89.61	64.27	-15.41	0.48	1.19	-2.32	43.9	20.46	24.11
50	30.59	24.39	40.57	58.43	17.23	12.98	2.13	0.63	-5.03	22.88	-27.34	9.66
50.33	43.09	-24.9	27.92	-90.04	-62.15	-13.69	-1.69	0.06	0.47	25.15	-11.38	1.51
50.67	-15.43	-12.53	-23.92	6.66	-4.63	-3.91	-2.22	-2.07	3.24	10.99	43.59	16.59
51	-34.05	42.14	18.26	80.12	17.22	52.33	-2.19	2.9	-0.05	56.89	23.9	10.56
51.33	-12.61	7.31	-19.49	-27.56	36.78	34.05	-1.08	0.7	-0.05	26.74	-27.24	-2.42
51.67	36.39	-30.08	-22.79	-54.07	19.63	-28.65	-1.07	-7.55	-4.45	-42.31	-22.09	-23.41
52	39.31	12.48	8.34	27.57	-33.99	-19.86	-0.49	-2.01	-6.06	30.6	11.67	-5.73
52.33	-14.08	32.64	27.8	28.79	-31.86	23.04	1.73	1.33	0.04	60.41	-0.21	-15.14
52.67	-2.15	-5.05	2.18	-44.78	35.18	2.41	-0.46	-4.73	-3.81	18.97	11.59	37.34
53	-34.72	38.43	-31.66	-7.55	10.96	-13.05	-2.67	-0.87	3.39	35.04	-18.36	37.2
53.33	10.24	33.05	22.47	44.1	23.05	19.76	-2.1	2.45	4.49	35.72	-21.27	15.05
53.67	18.7	-30.63	83.38	25.24	18.86	81.3	-3.18	-3.58	-2.67	18.49	35.75	1.01
54	5.95	10.46	11.83	-21.54	7.95	-6.6	-1.49	-3.58	-4.88	60.59	5.14	-34.83
54.33	61.52	2.73	-54.24	-30.65	-4.05	-51.37	4.07	-0.8	-4.84	11.06	-24.61	9.08
54.67	-20.89	15.82	-23.23	53.11	6.51	43.37	0.74	1.44	-1.49	32.6	-11.66	-19.7
55	-14.42	-10.1	-12.81	66.87	-1.81	10.88	-2.57	-1.32	-3.71	37.4	20.38	11.46
55.33	13.77	-33.4	37.71	-21.98	-21.03	37.26	-2.55	-2.41	1.88	20.47	25.78	-18.3
55.67	-41.49	18.41	49.64	-19.61	51.68	34.22	-1.97	-1.31	0.79	48.83	-18.37	40.06
56	35.66	31.6	-11.89	-6.18	10.7	-45.23	1.39	1.52	0.81	8.07	-3.64	82.77
56.33	63.45	26.56	-23.39	-9.62	-37.65	-35.07	-3.06	2.65	-1.44	18.29	53	-13.95
56.67	-4.46	21.56	52.96	2.17	32.54	-35.94	-4.15	-3.46	-4.76	59.86	-9.12	-20.8
57	-30.69	0.46	7.98	44.63	-5.76	86.85	0.34	-1.78	-0.8	16.9	-40.22	-14.77
57.33	15.04	-15.39	-1.06	21.61	-64.61	40.35	2.59	2.7	-0.8	-8.47	27.68	11.15
57.67	47.9	35.27	44.97	-76.25	44.93	-44.74	0.92	-4	-0.79	81.45	48.53	28.83
58	-10.52	8.51	-2.5	15.91	44.49	7.93	-2.99	-3.42	-1.89	63.91	19.35	0.34
58.33	26.46	-12.77	14.86	110.28	23.37	-3.03	-0.16	1.08	-4.11	-2.91	-7.77	-18.8
58.67	50.95	0.61	19.54	36.32	54.07	35	1.54	-2.29	0.44	9.19	-13.59	17.9
59	0	-1.99	-28.05	-54.39	23.13	-7.41	-4.07	0.56	-3.52	34.53	-5.39	3.94
59.33		0.68	17.03	12.2	-0.41	-45.53	-5.58	-0.55	-8.01	21.02	-0.79	-29.66
59.67	14.01	-4.65	14.17	90.27	-48.06	51.58	-1.04	-3.6	6.68	-8.38	-24.55	30.82
60	26.5	0	0	-4.07	-20.71	0	2.35	-2.45	3.28	-8.41	0	0
60.33	-29.13			0	0		0	-0.16		16.79
	n=1	n=2	n=3	n=1	n=2	n=3	n=1	n=2	n=3	n=1	n=2	n=3

## Sheet: Fig. 1h
Fig. 1h
Thrombin generation assay - lagtime
DMF inhibits LPS-mediated and TF-dependent thrombin generation in BMDMs
NS	DMSO + LPS	5 μM DMF + LPS	10 μM DMF + LPS	125 μM 4-OI + LPS	250 μM 4-OI + LPS
14.83	8.67	13	15.33	9.5	11.17		n=1
13	8.83	14	15.67	12.33	13.33		n=2
13.33	8.33	14.33	15	12	12.67		n=3

## Sheet: Fig. 2a
Fig. 2a
Bar chart - PCR
DMF and 4-OI block LPS-induced Ifnb1 expression in BMDMs
NS	DMSO + LPS	5 μM DMF + LPS	10 μM DMF + LPS	125 μM 4-OI + LPS	250 μM 4-OI + LPS
1	180.396	87.5822	66.192	14.9733	1.83954		n=1
1	80.5332	51.5317	63.3071	3.54641	0.760481		n=2
1	44.4906	15.358	17.0854	2.67444	0.168587		n=3
1	268.745	98.7638	55.3566	45.3788	9.11618		n=4
1	100.291	18.2041	1.5051	11.5926	4.17079		n=5
1	75.65	20.3731	2.71267	23.2448	1.12847		n=6

## Sheet: Fig. 2b
Fig. 2b
Bar chart - ELISA
DMF and 4-OI block LPS-induced IFN-β release from BMDMs
NS	DMSO + LPS	5 μM DMF + LPS	10 μM DMF + LPS	125 μM 4-OI + LPS	250 μM 4-OI + LPS
0	150.895	96.9376	50.1743	109.528	80.7503		n=1
10.6054	183.27	145.499	30.3899	152.694	123.916		n=2
12.404	197.658	172.478	77.1531	104.132	71.7574		n=3

[truncated: 72 more sheets: Fig. 2c, Fig. 2d, Fig. 2e, Fig. 2f, Fig. 2g, Fig. 2h, Fig. 2i, Fig. 2j, Fig. 2k, Fig. 2l, Fig. 2m, Fig. 2n, Fig. 2o, Fig. 2p, Fig. 2q, Fig. 3a, Fig. 3b, Fig. 3c, Fig. 3d, Fig. 3e …]
